# Supplementary material for: The Ability of Different Tea Tree Germplasm Resources in South China to Aggregate Rhizosphere Soil Characteristic Fungi Affects Tea Quality
Source: Plants (Basel). 2024 Jul 24;13(15):2029. doi: 10.3390/plants13152029 (PMC11314174; doi:10.3390/plants13152029)
Supplement: Supplementary file 1 [file plants-13-02029-s001.zip]

Archive with 1 entries (1 files):
- plants-3087822-supplementary.pdf
